# Supplementary material for: Associations between lipid-lowering drugs and urate and gout outcomes: a Mendelian randomization study
Source: Front Endocrinol (Lausanne). 2025 Jan 24;15:1398023. doi: 10.3389/fendo.2024.1398023 (PMC11802419; doi:10.3389/fendo.2024.1398023)
Supplement: Supplementary file 1 [file Table1.xlsx]

## Sheet: Table S1
Table S1. Information of eQTL and GWAS summary data.
Characteristic	Resource	Sample size	Population ancestry	Data download
eQTL data
eQTL for HMGCR	eQTLGen Consortium	Whole blood: 31684	Predominantly European	https://www.eqtlgen.org/cis-eqtls.html
eQTL in PCSK9, NPC1L1	GTExV8	Whole blood: 755 Adipose Subcutaneous: 663	Predominantly European	https://www.gtexportal.org/home/datasets
GWAS summary data
gout	CKDGEN	763813(13,179 cases)	European Americans, n = 753,994; African Americans, n = 3,271; South Asian ancestry, n = 6,548	http://ckdgen.imbi.uni-freiburg.de
urate	CKDGEN	457690	European Americans, n = 288,649; East Asian , n = 125,725; African Americans, n = 33,671; South Asian ancestry, n = 9,037; Hispanics, n = 608	http://ckdgen.imbi.uni-freiburg.de
LDL cholesterol	Global Lipids Genetics Consortium（2013）	Number of cases and controls:173,082	Predominantly European	https://csg.sph.umich.edu/willer/public/lipids2013/
Coronary heart disease	CARDIoGRAMplusC4D Consortium	Number of cases:60,801 Number of controls: 123,504	Predominantly European	http://www.cardiogramplusc4d.org/

## Sheet: Table S2
Table S3. ieu-a-300： Information of genetic instrumental variants associated with LDL cholesterol located within 100 kb windows from gene HMGCR, PCSK9 or NPC1L1 .
SNP	Chromosome	Base pair	Effect allele	Other allele	Effect allele frequency	beta	se	p value	F-statistic
HMGCR
rs10066707	5	74560579	A	G	0.4169	0.0497	0.0054	2.97e-19	84.7082
rs12916	5	74656539	C	T	0.4314	0.0733	0.0038	7.79e-78	372.084
rs10515198	5	74641560	A	G	0.1029	0.0599	0.0061	5.99e-22	96.426
rs12659791	5	74757758	C	T	0.1557	0.0433	0.005	1.42e-18	74.9956
rs3804231	5	74696779	A	G	0.1319	0.0642	0.0053	1.88e-29	146.73
rs3857388	5	74620377	C	T	0.128	0.0421	0.0059	2.2e-11	50.9167
rs72633962	5	74569028	C	T	0.1412	0.06	0.0072	3.33e-15	69.4444
PCSK9
rs10493176	1	55072879	G	T	0.1148	-0.0776	0.0102	2.54e-14	57.8793
rs11206510	1	55030366	C	T	0.1544	-0.0831	0.005	2.38e-53	276.224
rs11206514	1	55050331	A	C	0.6108	0.0507	0.0041	9.95e-33	152.914
rs11583974	1	55086045	A	G	0.0303	0.0646	0.0117	3.95e-09	30.4855
rs11591147	1	55039974	T	G	0.0172	-0.497	0.018	8.57e-143	762.373
rs12067569	1	55062956	A	G	0.0343	0.0885	0.01	1.97e-17	78.3225
rs2479394	1	55020391	A	G	0.715	-0.0386	0.0041	1.58e-19	88.6353
rs2479409	1	55038977	A	G	0.6675	-0.0642	0.0041	2.51e-50	245.19
rs2495495	1	55030883	C	T	0.8654	-0.0342	0.0059	3.52e-08	33.6007
rs4927193	1	55044199	C	T	0.1306	-0.0352	0.0056	4.27e-11	39.5102
rs572512	1	55051671	T	C	0.3456	0.0478	0.0047	5.31e-26	103.433
rs585131	1	55058443	T	C	0.8153	0.0637	0.005	2.7e-35	162.308
NPC1L1
rs2073547	7	44582331	G	A	0.1939	0.0485	0.0049	1.92e-21	97.9696
rs217386	7	44600695	A	G	0.4077	-0.0363	0.0038	1.2e-19	91.2528
rs7791240	7	44602589	C	T	0.091	0.0425	0.0065	1.84e-10	42.7515

## Sheet: Table S3
Table S2. SMR association between expression of gene HMGCR, PCSK9, or NPC1L1 and urate and gout outcomes.
probe ID	Probe Chromosome	Gene	Gene base pair	top eQTL SNP	SNP Chromosome	SNP base pair	Effect allele	Other allele	Effect allele frequency	GWAS association					eQTL association					SMR association				HEIDI Test
										Outcome	beta	se	p-value		Tissue	beta	se	p-value		beta	se	p-value		p-value	Number of SNPs
ENSG00000113161	5	HMGCR	74645041	rs6453133	5	74692776	G	A	0.286299	Gout	-0.0158	0.0142	0.265		Blood	0.127763	0.00853654	1.21e-50		-0.123666	0.11145	0.267		0.394	20
ENSG00000113161	5	HMGCR	74645041	rs6453133	5	74692776	G	A	0.286299	Urate	-0.0012	0.0033	0.712		Blood	0.127763	0.00853654	1.21e-50		-0.00939239	0.0258367	0.716		0.579	20
ENSG00000169174.10	1	PCSK9	55517873	rs472495	1	55521313	T	G	0.627812	Gout	-0.0261	0.0134	0.0523		Blood	0.187357	0.0251219	8.79e-14		-0.139306	0.0739201	0.0595		0.646	8
ENSG00000169174.10	1	PCSK9	55517873	rs472495	1	55521313	T	G	0.627812	Urate	-0.0049	0.0033	0.142		Blood	0.187357	0.0251219	8.79e-14		-0.0261533	0.0179591	0.145		0.0571	8
ENSG00000015520	7	NPC1L1	44552134	rs41279633	7	44580876	T	G	0.144172	Gout	0.0251	0.0183	0.17		Adipose Subcutaneous	0.473374	0.0539375	1.69e-18		0.0530236	0.0391279	0.175		0.301	13
ENSG00000015520	7	NPC1L1	44552134	rs41279633	7	44580876	T	G	0.144172	Urate	-0.0021	0.0053	0.693		Adipose Subcutaneous	0.473374	0.0539375	1.69e-18		-0.00443624	0.0112076	0.692		0.539	13

## Sheet: Table S4
Table S5. Supplementary analysis of IVW-MR association between LDL cholesterol mediated by gene HMGCR，PCSK9 ，orNPC1L1 and gout and urate.
Exposure	Outcomes	Method	Number of SNPs	Beta	Se	OR	or_lci95	or_uci95	p value
HMGCR	gout	MR Egger	7	-0.436539	0.608907	0.64627	0.19593	2.1317	0.505507
HMGCR	gout	Weighted median	7	-0.219229	0.131514	0.803137	0.620645	1.03929	0.0955201
HMGCR	gout	Inverse variance weighted	7	-0.22123	0.109621	0.801533	0.646561	0.993648	0.043578
HMGCR	gout	Simple mode	7	-0.179942	0.185179	0.835318	0.581065	1.20082	0.368717
HMGCR	gout	Weighted mode	7	-0.23043	0.155066	0.794192	0.586045	1.07627	0.187825
HMGCR	urate	MR Egger	7	0.00575788	0.13586	0.994259	0.727973	1.26054	0.967835
HMGCR	urate	Weighted median	7	0.00484639	0.0308767	0.995165	0.934647	1.05568	0.875277
HMGCR	urate	Inverse variance weighted	7	0.00622406	0.0259184	0.993795	0.942995	1.0446	0.810221
HMGCR	urate	Simple mode	7	0.00598752	0.0416423	0.99403	0.912412	1.07565	0.890378
HMGCR	urate	Weighted mode	7	0.00194296	0.0387985	0.998059	0.922014	1.0741	0.961686
PCSK9	gout	MR Egger	12	-0.0757588	0.112601	0.92704	0.743448	1.15597	0.516314
PCSK9	gout	Weighted median	12	-0.0718222	0.0870076	0.930696	0.784776	1.10375	0.409104
PCSK9	gout	Inverse variance weighted	12	-0.0727307	0.0691655	0.929851	0.811967	1.06485	0.293008
PCSK9	gout	Simple mode	12	-0.083046	0.130122	0.920309	0.713135	1.18767	0.536392
PCSK9	gout	Weighted mode	12	-0.0811076	0.0957036	0.922094	0.764383	1.11235	0.414783
PCSK9	urate	MR Egger	12	-0.0622092	0.0431804	0.939686	0.86343	1.02268	0.180242
PCSK9	urate	Weighted median	12	-0.0775528	0.0257322	0.925378	0.879864	0.973247	0.00257957
PCSK9	urate	Inverse variance weighted	12	-0.0538024	0.022473	0.947619	0.906785	0.990292	0.0166618
PCSK9	urate	Simple mode	12	-0.0630487	0.037212	0.938898	0.872856	1.00994	0.118296
PCSK9	urate	Weighted mode	12	-0.0801229	0.0302999	0.923003	0.869784	0.979478	0.0228163
NPC1L1	gout	MR Egger	3	3.53479	1.7	0.029165	-3.30284	3.36117	0.285384
NPC1L1	gout	Weighted median	3	0.630719	0.283942	0.532209	-0.024317	1.08873	0.0263307
NPC1L1	gout	Inverse variance weighted	3	0.342593	0.30793	0.709927	0.106385	1.31347	0.265894
NPC1L1	gout	Simple mode	3	0.666983	0.439943	0.513255	-0.349034	1.37554	0.268757
NPC1L1	gout	Weighted mode	3	0.689756	0.430671	0.501699	-0.342417	1.34581	0.250406
NPC1L1	urate	MR Egger	3	0.405846	0.601814	0.666413	-0.513143	1.84597	0.622282
NPC1L1	urate	Weighted median	3	-0.0441214	0.0654956	1.04511	0.916738	1.17348	0.500532
NPC1L1	urate	Inverse variance weighted	3	-0.0414034	0.0685975	1.04227	0.907821	1.17672	0.54613
NPC1L1	urate	Simple mode	3	-0.0243131	0.0905306	1.02461	0.847171	1.20205	0.813432
NPC1L1	urate	Weighted mode	3	-0.0402507	0.0749415	1.04107	0.894186	1.18796	0.644959

## Sheet: Table S5
Table 2. SMR association between expression of gene HMGCR, PCSK9, or NPC1L1 and LDL cholesterol level.
Exposure	OR	95%CI	p value	Tissue
HMGCR	1.47551	1.36-1.6	1.17814e-21	Blood
PCSK9	1.44537	1.28-1.63	2.76775e-09	Blood
NPC1L1	1.11493	1.07-1.16	1.30296e-08	Adipose Subcutaneous

## Sheet: Table S6
Table S4. The result of heterogeneity test and horizontal pleiotropic test .
Outcomes	Target	Heterogeneity test					Horizontal pleiotropic test
CHD	HMGCR	Method	Q	Q_df	Q_pval		egger_intercept	SE	p_value
		MR Egger	3.16238	5	0.674967		-0.0289722	0.0234773	0.272021
		Inverse variance weighted	4.68526	6	0.584766
	PCSK9	MR Egger	16.7828	10	0.0793112		-0.00311903	0.00979689	0.756754
		Inverse variance weighted	16.9529	11	0.109277
	NPC1L1	MR Egger	0.00166021	1	0.967499		0.0241019	0.0528836	0.727763
		Inverse variance weighted	0.209372	2	0.900607
gout	HMGCR	MR Egger	5.81361	5	0.32478		0.0128514	0.0356531	0.733233
		Inverse variance weighted	5.96469	6	0.427158
	PCSK9	MR Egger	1.86755	10	0.997258		0.000288531	0.00846646	0.973484
		Inverse variance weighted	1.86871	11	0.998907
	NPC1L1	MR Egger	0.278469	1	0.597706		-0.134112	0.0708128	0.309273
		Inverse variance weighted	3.86533	2	0.144762
urate	HMGCR	MR Egger	0.913458	5	0.96924		0.0000277813	0.00794763	0.997346
		Inverse variance weighted	0.91347	6	0.988681
	PCSK9	MR Egger	14.6921	10	0.143697		0.000674862	0.00290767	0.821143
		Inverse variance weighted	14.7712	11	0.193211
	NPC1L1	MR Egger	2.07984	1	0.149255		-0.0192925	0.0257429	0.590567
		Inverse variance weighted	3.24798	2	0.197111
